# Supplementary material for: Differential Contributions of Fibroblast Subpopulations to Intercellular Communication in Eosinophilic Esophagitis
Source: Biology (Basel). 2024 Jun 21;13(7):461. doi: 10.3390/biology13070461 (PMC11273487; doi:10.3390/biology13070461)
Supplement: Supplementary file 1 [file biology-13-00461-s001.zip]

Archive with 3 entries (3 files):
- AS4_final_Supplementary Table 1_2_3_4_5_6.pdf
- S1.tiff
- S2.tiff
